# Supplementary material for: Transcription Factor-Mediated Generation of Dopaminergic Neurons from Human iPSCs—A Comparison of Methods
Source: Cells. 2024 Jun 11;13(12):1016. doi: 10.3390/cells13121016 (PMC11201854; doi:10.3390/cells13121016)
Supplement: Supplementary file 1 [file cells-13-01016-s001.zip]

Archive with 8 entries (8 files):
- .DS_Store
- Figure S1.tif
- Figure S2.tif
- Figure S3.tif
- Figure S4.tif
- Supplementary tables.xlsx
- Video S1A_iDA_GCaMP7s.avi
- Video S1B_i3N_GCaMP7s.avi
